# Supplementary material for: 3D bioprinting of a corneal stroma equivalent
Source: Exp Eye Res. 2018 Aug;173:188–93. doi: 10.1016/j.exer.2018.05.010 (PMC6083436; doi:10.1016/j.exer.2018.05.010)
Supplement: Multimedia component 1 [file mmc1.xml]

<?xml version="1.0" encoding="UTF-8" standalone="no"?><data:data><datasets><author>che.connon@newcastle.ac.uk</author><type>0</type><dataset><value>1</value><reason>Data will be made available on request</reason><comments/></dataset></datasets></data:data>
